# Supplementary material for: Improving Valvular Pathologies and Ventricular Dysfunction Diagnostic Efficiency Using Combined Auscultation and Electrocardiography Data: A Multimodal AI Approach
Source: Sensors (Basel). 2023 Dec 14;23(24):9834. doi: 10.3390/s23249834 (PMC10748155; doi:10.3390/s23249834)
Supplement: Supplementary file 1 [file sensors-23-09834-s001.zip]

Archive with 1 entries (1 files):
- sensors-2719564-supplementary.pdf
